# Supplementary material for: Analysis of Metabolic Components of JUNCAO Wine Based on GC-QTOF-MS
Source: Foods. 2023 Jun 3;12(11):2254. doi: 10.3390/foods12112254 (PMC10252805; doi:10.3390/foods12112254)
Supplement: Supplementary file 1 [file foods-12-02254-s001.zip]

Archive with 7 entries (4 files):
- foods-2354671-supplementary/
- foods-2354671-supplementary/foods-2354671-supplementary-sentconversion/
- foods-2354671-supplementary/foods-2354671-supplementary-sentconversion/Supplementary File/
- foods-2354671-supplementary/foods-2354671-supplementary-sentconversion/Supplementary File/supplementary figures.pdf
- foods-2354671-supplementary/foods-2354671-supplementary-sentconversion/Supplementary File/supplementary tables-1.pdf
- foods-2354671-supplementary/foods-2354671-supplementary-sentconversion/Supplementary File/supplementary tables-2.pdf
- foods-2354671-supplementary/foods-2354671-supplementary-sentconversion/Supplementary File/supplementary text.pdf
